# Supplementary material for: Live-cell RNA imaging with the inactivated endonuclease Csy4 enables new insights into plant virus transport through plasmodesmata
Source: PLoS Pathog. 2025 Apr 9;21(4):e1013049. doi: 10.1371/journal.ppat.1013049 (PMC12052393; doi:10.1371/journal.ppat.1013049)
Supplement: S1 Table — (XLSX) [file ppat.1013049.s009.xlsx]

## Sheet: Oligonucleotide primers
Primer name	use	Sequence (5’→3’)
DONRfor	sequencing entry clones	CTGGCAGTTCCCTACTCTCG
DONRrev	sequencing entry clones	ATGTAACATCAGAGATTTTGAGACACG
(Nco)-XT3F	sequencing csy tags in PCX
attB-PacDsRF	Gateway cloning of PacI-RFP.2xms2-NotI and PacI-RFP.2xboxB-NotI	AAAAAGCAGGCTGCTTAATTAATGAGGTCTTCCAAGAA
M1-DsRR	Gateway cloning of PacI-RFP.2xms2-NotI	CCTCATGTATTTACATGGGTAATCCTCATGTTTAAAGGAACAGATG
attB-NotM2R2	Gateway cloning of PacI-RFP.2xms2-NotI	AGAAAGCTGGGTGCGGCCGCCACATGGGTAATCCTCATGTATTTAC
B1-DsRR	Gateway cloning of PacI-RFP.2xboxB-NotI	ATTTGCCCTTTTTCAGGGCTTAAAGGAACAGATGGTG
attB-NotB2rev	Gateway cloning of PacI-RFP.2xboxB-NotI and PacI-TMV CP.2xboxB-NotI	AGAAAGCTGGGTGCGGCCGCCCTTTTTCAGGGCATTTGCCCTTTTTCAGGGCT
attB-PacCPfor	Gateway cloning of PacI-TMV CP-NotI, PacI-TMV CP.2xms2-NotI and PacI-TMV CP.2xboxB-NotI	AAAAAGCAGGCTGCTTAATTAATGTCTTACAGTATCACTACTCC
ΔPacfor	Gateway cloning of PacI-TMV CP-NotI	CCCAATAGAGTTAATCAATTTATGTACTAATGC
ΔPacrev	Gateway cloning of PacI-TMV CP-NotI	GCATTAGTACATAAATTGATTAACTCTATTGGG
attB-NotCPrev	Gateway cloning of PacI-TMV CP-NotI	AGAAAGCTGGGTGCGGCCGCTCAAGTTGCAGGACCAGAG
M1-CPrev	Gateway cloning of PacI-TMV CP.2xms2-NotI	CATGTTACATGGGTAATCCTCATGTTCAAGTTGCAGGACCAGAG
attB-NotM2rev	Gateway cloning of PacI-TMV CP.2xms2-NotI	AGAAAGCTGGGTGCGGCCGCCACATGGGTAATCCTCATGTTACATG
B1-CPrev	Gateway cloning of PacI-TMV CP.2xboxB-NotI	ATTTGCCCTTTTTCAGGGCTCAAGTTGCAGGACCAGAG
attB1 adapter	Gateway cloning	GGGGACAAGTTTGTACAAAAAAGCAGGCT
attB2 adapter	Gateway cloning	GGGGACCACTTTGTACAAGAAAGCTGGGT
sgP25kR	Amplification of PVX vector for TMV 30k insertion	CTTATTCAAATCTCTAAGGTAACTTAACG
2AF	Amplification of PVX vector for TMV 30k insertion	AATTTTGACCTTCTTAAGCTTGCGG
sgP25k-30kF	Amplification of TMV 30k for insertion into PVX	aagttaccttagagatttgaataagATGGCTCTAGTTGTTAAAG
sgPCP-30kR	Amplification of TMV 30k for insertion into PVX	gtttctgcatctaTTAAAACGAATCCGATTCG
30k-sgPCPF	Amplification of 4xcsy.RFP-2A-CP with overlap to TMV 30k	ggattcgttttaaTAGATGCAGAAACCATAAG
2A-RFPR	Amplification of 4xcsy.RFP-2A-CP with overlap to PVX vector	ccgcaagcttaagaaggtcaaaattTCTAGATCCGGTAAGGAAC
PVX-Csy4F	Amplification of Csy4-GFP for ligation into ‘self-tracking’ PVX	tcgaaagaggtcagcaccagctagcATGGACCACTACCTCGAC
T2A-GFPR	Amplification of Csy4-GFP for ligation into ‘self-tracking’ PVX	ccctgccctcgccggagcctccggaCTTGTACAGCTCGTCCATG
3UTR-NotF	Insertion of NotI site after CP stop codon	ccgcCTACGTCTACATAACCG
3UTR-NotR	Insertion of NotI site after CP stop codon	ccgcTTATGGTGGTGGTAGAG
OvercoatF	RT-PCR confirming PVX infections	TTGGCTTGCAAACTAGATGC
CP28R	RT-PCR confirming PVX infections	TCCGGGATAGTGAACAGG
